# Supplementary material for: The Size-Dependent Effects of Silver Nanoparticles on Germination, Early Seedling Development and Polar Metabolite Profile of Wheat (Triticum aestivum L.)
Source: Int J Mol Sci. 2022 Oct 31;23(21):13255. doi: 10.3390/ijms232113255 (PMC9657336; doi:10.3390/ijms232113255)
Supplement: Supplementary file 1 [file ijms-23-13255-s001.zip]

Archive with 1 entries (1 files):
- ijms-1929345-supplementary.pdf
